# Supplementary material for: Tools and Biomarkers for the Study of Retinal Ganglion Cell Degeneration
Source: Int J Mol Sci. 2022 Apr 13;23(8):4287. doi: 10.3390/ijms23084287 (PMC9025234; doi:10.3390/ijms23084287)
Supplement: Supplementary file 1 [file ijms-23-04287-s001.zip]

Archive with 1 entries (1 files):
- ijms-1651879-supplementary.pdf
